# Supplementary material for: Gait Pattern Analysis: Integration of a Highly Sensitive Flexible Pressure Sensor on a Wireless Instrumented Insole
Source: Sensors (Basel). 2024 May 6;24(9):2944. doi: 10.3390/s24092944 (PMC11086061; doi:10.3390/s24092944)
Supplement: Supplementary file 1 [file sensors-24-02944-s001.zip]

Archive with 1 entries (1 files):
- sensors-2895255-supplementary.pdf
